# Supplementary material for: Association between liberal oxygen therapy and mortality in patients with paraquat poisoning: A multi-center retrospective cohort study
Source: PLoS One. 2021 Jan 15;16(1):e0245363. doi: 10.1371/journal.pone.0245363 (PMC7810293; doi:10.1371/journal.pone.0245363)
Supplement: S1 Data — (XLSX) [file pone.0245363.s001.xlsx]

## Sheet: papaquat
Case number	Age	Male sex	Current Smoker	Chronic lower respiratory diseases	Malignant neoplasms of lung	Body temperature during triage (°C)	Heart rate during triage	Respiratory rate during triage	Mean arterial pressure during triage	Systolic blood pressure	Diastolic blood pressure	SpO2 during triage (%)	GCS	GCSE	GCSV	GCSM	Admission	Urine paraquat concentration (ppm)	Blood paraquat concentration (ppm)	Hospital length of stay	O2 therapy at emergency department	Oximeter at emergnecy department	Oximeter during admission	Oxygen therapy during admission	liberal oxygen therapy	Intubation	FiO2(%) when starting the mechanical ventilator	Hemoperfusion	Cyclophosphamide treatment	DNR	Overall mortality	3-day mortality	7-day mortality	28-day mortality	Blood creatinine level (mg/dL)	Hi_FiO2_endo when starting the mechanical ventilator
1	31	1	1	0	0	31.2	79	18	92	138	69		15	4	5	6		50		43				0	0	0		1	1	1	1	1	1	1	4.1
2	77	1	1	0	0	34.9	66	20	99.6667	139	80	98	15	4	5	6	N	50	8.58	73			94	1	1	0		1	0	1	1	0	1	1	1.46
3	47	1	0	0	0	36	142	16	128	178	103	100	5	1	1	3	N	50		6				0	0	0		0	0	1	1	1	1	1	2.85
4	31	1	1	0	0	36.8	89	18	103.667	153	79		15	4	5	6		5	0.28	67				0	0	0		1	0	0	1	1	1	1	5.5
5	42	1	0	0	0	35.1	97	21	92	134	71	99	10	4	1	5		50		97				0	0	0		1	1	1	1	0	1	1	1.3
6	57	0	1	0	0	36.5	102	18	145	201	117		15	4	5	6	N	50	0.62	46				0	0	0		1	0	0	0	0	0	0	3.37
7	49	1	1	0	0	36.1	121	17	130	162	114	95	15	4	5	6	N	5	0.18	933				0	0	0		1	1	1	0	0	0	0	1.67
8	35	1	0	0	0	35	105	22	109.333	146	91	95	8	1	2	5	N	50		10				0	0	0		1	0	1	1	1	1	1	1.77
9	67	1	1	0	0	36.3	60	18	115.333	166	90	99	7	2	1	4	N	50	6	18				0	0	0		1	0	1	1	1	1	1	1.15
10	37	0	1	0	0	36.4	132	19	112.667	156	91	98	15	4	5	6	N	50	10	45	Oxygen therapy-nasal Cannula 2 L/M	91	82	1	1	0		1	1	1	1	1	1	1	5.26
11	77	0	1	0	0	36.2	91	17	140	216	102	98	15	4	5	6	N	50	10	11				0	0	0		1	0	1	1	1	1	1	2.25
12	44	1	1	0	0	36.4	98	20	87	133	64	100	15	4	5	6	N	50	3.28	78				0	0	0		1	1	1	1	0	1	1	5.46
13	35	1	0	0	0	36.7	74	15	83.3333	130	60		15	4	5	6		50	10	41				0	0	0		1	1	0	1	1	1	1	1.6
14	48	1	1	0	0	35.8	95	20	124.333	153	110	97	15	4	5	6	N	50	9	27				0	0	1	100	1	0	0	1	1	1	1	2.99	1
15	74	1	0	0	0	35	97	21	125.333	190	93	100	15	4	5	6	N	50	10	4				0	0	0		0	0	0	1	1	1	1	1.85
16	26	1	1	0	0	36	110	18	84	122	65		15	4	5	6	N	50	1.48	479				0	0	0		1	0	0	0	0	0	0	1.16
17	74	1	1	0	0	36.8	98	24	112	158	89	100	10	4	1	5	N	25	6.34	31				0	0	1	45	1	0	1	1	1	1	1	8.31	1
18	43	1	0	0	0	35.6	88	17	57	87	42		15	4	5	6		50		418			97	1	1	0		1	1	0	1	0	0	1	5.8
19	60	1	1	0	0	36.5	78	18	107.667	141	91	96	14	4	4	6	N	5		177			84	1	0	0		1	1	0	1	0	0	1	1.07
20	27	1	0	0	0	34.6	105	20	87.3333	120	71	91	15	4	5	6		50	10	32				0	0	0		1	0	1	1	1	1	1	1.6
21	62	1	0	0	0	36	78	16	98.6667	136	80		15	4	5	6	N	50		815			100	1	1	0		1	0	0	0	0	0	0	0.87
22	84	1	1	0	0	37	80	19	84	102	75	94	15	4	5	6	N	50	1.96	485			96	1	1	0		1	1	0	0	0	0	0	1.17
23	68	1	1	0	0	32.8	125	12	119.333	158	100	100	3	1	1	1	N	50	10	17				0	0	1	80	1	0	0	1	1	1	1	3.32	1
24	33	0	1	0	0	36.7	57	20	110	128	101	100	14	3	5	6	N	50	0.44	306			100	1	1	1	50	1	1	0	1	0	0	1	4.51	1
25	64	0	1	0	0	36.6	63	20	116.667	176	87		13	4	3	6	N	50	10	33				0	0	0		1	1	0	1	1	1	1	1.4
26	45	1	1	0	0	35.6	129	18	81	95	74	98	8	3	1	4	N	50	4.67	65			77	1	0	0		1	1	0	1	1	1	1	1.29
27	42	1	1	0	0	35.8	60	16	111.333	146	94		15	4	5	6		50	10	83				1	0	0		1	0	0	1	0	1	1	6.2
28	41	1	1	0	0	35.5	58	17	124	176	98	97	15	4	5	6	N	50	10	69			88	1	0	0		1	1	0	1	1	1	1	5.17
29	69	0	1	0	0	35.5	76	24	57.3333	86	43	100	7	2	1	4	N	50		15				0	0	0		1	0	0	1	1	1	1	1.58
30	60	1	0	0	0	36.5	177	20	110	156	87		13	4	4	5		50	10	1				0	0	0		0	0	0	1	1	1	1	3.4
31	40	1	1	0	0	36.6	79	19	103.333	152	79		15	4	5	6	N	50	1.76	613				0	0	0		1	1	0	0	0	0	0	0.93
32	54	1	1	0	0	35.4	94	19	103.333	140	85		15	4	5	6		50		250				0	0	0		1	1	0	0	0	0	0	1.2
33	46	1	1	0	0	36.8	111	19	112.333	135	101		15	4	5	6	N	50		569			85	1	0	0		1	1	0	1	0	0	1	2.92
34	23	0	1	0	0	36.4	120	24	102.667	120	94	100	14	4	4	6	N	50		34				0	0	0		1	0	1	1	1	1	1	1.04
35	55	1	0	0	0	36.7	75	18	100.667	160	71		15	4	5	6	N	50	0.72	60				0	0	0		1	1	1	1	1	1	1	2.57
36	54	1	1	0	0	36.8	77	18	108.667	166	80		15	4	5	6	N	50		51				0	0	0		1	1	1	1	1	1	1	2.61
37	48	0	1	0	0	35.3	85	24	106	164	77	98	15	4	5	6	N	50	10	21			95	1	1	0		1	0	1	1	1	1	1	1.32
38	28	0	0	0	0	35.8	103	20	95.3333	148	69		15	4	5	6		50	10	16				0	0	0		1	0	0	1	1	1	1	1.1
39	61	0	1	0	0	37.1	96	18	132	178	109		15	4	5	6	N	50	3.18	118			94	1	1	0		1	1	0	1	0	1	1	1.45
40	61	0	1	0	0	36	119	20	141	183	120		15	4	5	6	N	50	3.18	162			94	0	0	0		0	0	0	0	0	0	0	1.11
41	74	1	0	0	0	36.5	112	22	148.333	225	110	99	7	2	1	4		50	10	8				0	0	0		1	0	0	1	1	1	1	1.6
42	79	1	0	0	0	35.4	80	26	70	94	58	91	15	4	5	6	N	50	10	9				0	0	0		1	0	0	1	1	1	1	1.67
43	38	1	1	0	0	35.5	107	20	115.333	146	100	100	15	4	5	6	N	50	0.56	337	OXYGEN THERAPY-NASAL CANNULA 3 L/M	95	91	1	1	0		1	1	1	1	0	0	1	2.09
44	68	1	1	0	0	34.5	63	18	128	172	106		15	4	5	6	N	50	10	108			97	1	1	0		1	1	1	1	0	1	1	1.06
45	39	0	1	0	0	36.1	101	20	115	151	97	96	15	4	5	6	N	50		89			96	1	1	0		1	1	0	1	0	1	1	3.59
46	31	1	1	0	0	36.3	117	19	99.3333	130	84	98	15	4	5	6		50	0.34	1671				0	0	0		1	1	0	0	0	0	0	6.2
47	46	1	1	0	0	35.3	91	20	103.667	171	70	97	15	4	5	6		50	10	21				0	0	1	35	1	1	0	1	1	1	1	1.8	0
48	79	0	1	0	0	35.7	64	18	76.3333	101	64		14	4	4	6	N	50	8.36	30				0	0	0		1	0	0	1	1	1	1	2.01
49	73	1	1	0	0	35.2	122	32	151.667	197	129	95	11	4	2	5	N	50	10	9				0	0	0		0	0	1	1	1	1	1	2.14
50	37	1	0	0	0	38.2	92	20	102.333	139	84		15	4	5	6	N	5	0.47	477			73	1	0	0		1	1	1	1	0	0	1	3.97
51	41	1	1	0	0	35.5	82	18	153.667	193	134	94	14	3	5	6	N	5	0.01	148				0	0	0		1	0	0	0	0	0	0	0.99
52	39	1	1	0	0	35.8	83	18	96.3333	117	86	96	15	4	5	6	N	50	1.7	640				0	0	0		1	1	1	0	0	0	0	0.72
53	78	1	1	1	0	34.2	76	20	#NULL!	#NULL!	#NULL!	100	15	4	5	6	N	50	9.65	13	On mechanical ventilator	100		0	1	1	30	0	0	1	1	1	1	1	2.03	0
54	39	0	1	0	0	36.1	107	20	119.333	168	95	98	10	3	3	4	N	50	10	7				0	0	0		0	0	1	1	1	1	1	1.46
55	44	1	1	0	0	35.9	84	20	106.667	144	88		12	4	3	5		5		1317				0	0	0		1	0	0	0	0	0	0	2.1
56	73	1	1	0	0	36.3	62	18	114.333	153	95	98	15	4	5	6	N	50	7.22	150				0	0	0		1	1	0	1	0	1	1	3.27
57	48	1	1	0	0	36	59	20	112	156	90	98	15	4	5	6	N	50	128.4	30			99	1	1	0		1	1	1	1	1	1	1	3.41
58	74	0	1	0	0	36.7	67	20	84.3333	131	61		3	1	1	1	N	50	10	5				0	0	0		0	0	0	1	1	1	1	2.65
59	19	1	1	0	0	36	78	17	103.667	139	86		15	4	5	6	N	5	0.17	665				0	0	0		1	1	0	0	0	0	0	2
60	56	0	0	0	0	36	88	17	131	191	101	90	10	4	2	4	N	50	10	17				0	0	0		1	0	1	1	1	1	1	1.18
61	73	1	1	0	0	36.8	188	20	128	168	108	97	15	4	5	6	N	50	10	23				0	0	1	21	1	0	1	1	1	1	1	2.48	0
62	40	1	0	0	0	36.8	79	20	99	145	76	97	15	4	5	6		50	10	95				0	0	0		1	0	0	0	0	0	0	2.3
63	44	1	0	0	0	35.7	85	19	133.333	162	119		15	4	5	6		50	10	15				0	0	0		1	1	1	1	1	1	1	1.1
64	39	1	1	0	0	36.5	108	18	127.333	174	104		15	4	5	6	N	50	0.13	806				0	0	0		1	1	1	1	0	0	0	0.75
65	30	1	1	0	0	37.2	103	20	116.333	183	83		15	4	5	6		50	7.24	84				0	0	1	21	1	1	1	1	0	1	1	2.1	0
66	78	0	1	0	0	35	83	21	113.333	176	82	91	15	4	5	6	N	50	10	71				0	0	1	45	1	0	1	1	1	1	1	1.51	1
67	26	1	0	0	0	33.5	86	22	#NULL!	#NULL!	#NULL!	100	15	4	5	6	N	50	10	21	Oxygen therapy-mask 35%	100		1	1	0		0	0	1	1	1	1	1	1.38
68	74	0	1	0	0	36.5	96	18	100.333	165	68		3	1	1	1	N	5	10	11	OXYGEN THERAPY-SIMPLE MASK 8 L/M	96	88	1	1	0		1	0	1	1	1	1	1	10.43
69	52	1	1	0	0	36.1	120	23	116	146	101	96	15	4	5	6	N	50		356				0	0	0		0	1	0	0	0	0	0	0.62
70	24	1	0	0	0	37	71	18	102	140	83	99	15	4	5	6	N	50	4.54	29				0	0	0		1	0	1	1	1	1	1	2.37
71	25	0	1	0	0	36.7	66	19	82.6667	126	61		15	4	5	6	N	100	0.8	271			92	1	1	0		1	0	1	1	0	0	1	3.74
72	53	1	0	0	0	35.7	159	20	110	166	82	97	15	4	5	6		50	10	7				0	0	0		1	0	0	1	1	1	1	4.5
73	13	1	1	0	0	37.3	102	22	84	110	71		15	4	5	6	N	5	0.01	1				0	0	0		0	0	0	0	0	0	0	0.65
74	51	1	0	0	0	36.5	158	27	144.667	192	121	100	15	4	5	6	N	50	10	6				0	0	0		0	0	1	1	1	1	1	6.52
75	70	1	1	1	1	36	130	20	123	175	97	95	15	4	5	6	N	50	8.83	17	OXYGEN THERAPY-NASAL CANNULA 2 L/MIN	95		1	1	0		0	0	1	1	1	1	1	1.55
76	65	1	1	0	0	35.8	126	39	76.6667	108	61	91	9	4	1	4	N	50		4	OXYGEN THERAPY-NASAL CANNULA 2 L/MIN	92		1	1	0		0	0	1	1	1	1	1	2.28
77	78	1	0	0	0	35.8	92	17	87	117	72	94	15	4	5	6	N	50	10	10				0	0	0		1	1	1	1	1	1	1	2.24
78	65	1	0	0	0	37.6	92	20	140.667	212	105	99	15	4	5	6	N	50	29.4	6				0	0	0		0	0	0	1	1	1	1	1.59
79	50	1	1	0	0	35.9	92	16	125.667	181	98	97	14	4	4	6	N	5	0.67	433				0	0	0		0	1	1	1	0	0	1	0.97
80	68	1	0	0	0	35.4	102	18	117	163	94	99	15	4	5	6	N	50	5.09	9	Oxygen therapy-nasal Cannula 3 L/M	95		1	1	0		0	0	1	1	1	1	1	1.6
81	30	1	0	0	0	36.5	148	22	133.333	158	121		9	2	2	5	N	50		8				0	0	0		0	0	1	1	1	1	1	1.7
82	42	0	0	0	0	35.4	82	22	108.333	131	97	97	15	4	5	6	N	50	3.18	117				0	0	0		1	1	1	1	0	1	1	2.07
83	39	1	1	0	0	37.3	85	22	93.6667	137	72		15	4	5	6	N	50	1.3	66			82	1	0	0		1	0	1	1	1	1	1	0.71
84	39	0	1	0	0	38.5	128	18	118	154	100		15	4	5	6	N	5		199				0	0	0		0	0	0	1	0	0	1	0.79
85	39	0	1	0	0	38.5	120	24	98	134	80		15	4	5	6	N	5		234				0	0	0		0	0	0	0	0	0	0	0.89
86	46	0	1	0	0	35.3	66	18	93	119	80	97	14	3	5	6		50	1.17	825				0	0	0		1	1	0	0	0	0	0	1.4
87	29	1	1	0	0	36.6	73	18	113.667	151	95		15	4	5	6	N	5	0.01	437				0	0	0		1	0	0	0	0	0	0	2.17
88	26	1	1	0	0	36	92	20	104.667	126	94		14	4	4	6	N	25	0.54	207	Oxygen therapy-nasal Cannula 3 L/min	99		1	1	0		0	0	0	0	0	0	0	0.64
89	60	1	0	0	0	36.7	#NULL!	#NULL!	#NULL!	#NULL!	#NULL!	100	13	4	4	5	N	50	10	13				0	0	0		0	1	1	1	1	1	1	1.29
90	60	1	1	0	0	36.2	96	24	98	140	77	100	15	4	5	6	N	50		151			74	1	0	0		0	1	1	1	0	1	1	8.24
91	85	1	1	0	0	35	126	24	100.667	164	69	92	3	1	1	1	N	50	10	15				0	0	1	25	0	0	1	1	1	1	1	1.98	0
92	31	0	1	0	0	36.5	102	20	92	114	81	96	15	4	5	6	N	50	5.22	773			97	1	1	0		1	1	0	0	0	0	0	3.61
93	72	0	1	0	0	37.1	80	14	136.333	225	92	95	8	3	1	4	N	50	10	14				0	0	1	70	1	1	1	1	1	1	1	1.58	1
94	31	1	0	0	0	35.9	86	18	98	134	80		15	4	5	6		10	5.7	56				0	0	0		1	0	0	0	0	0	0	4
95	52	0	0	0	0	35.9	85	16	124	190	91		15	4	5	6		50	10	12				0	0	0		1	0	1	1	1	1	1	1.3
96	74	0	1	0	0	36.8	62	22	161.333	228	128		15	4	5	6	N	50	9.64	32				0	0	0		1	0	1	1	1	1	1	0.92
97	28	0	1	0	0	35.2	96	18	137.333	186	113		15	4	5	6		50	0.09	716				0	0	0		1	1	0	0	0	0	0	0.7
98	34	0	1	0	0	36.5	74	16	106	132	93		15	4	5	6	N	50	0.09	741				0	0	0		1	1	0	0	0	0	0	0.79
99	38	1	1	0	0	35.7	111	22	112.333	137	100	92	15	4	5	6	N	50	0.58	1836			45	1	0	0		0	0	1	1	0	0	0	5.2
100	77	1	1	0	0	34.8	118	24	121	167	98	97	10	4	1	5	N	50	10	14	Oxygen therapy-simple mask 6 L/MIN	97		1	1	0		1	0	1	1	1	1	1	1.54
101	32	1	0	0	0	35.8	59	17	104.333	117	98	96	15	4	5	6	N	50	10	9				0	0	0		0	0	0	1	1	1	1	2.43
102	71	0	0	0	0	35.3	75	20	86.3333	125	67		7	4	1	2		50		3				0	0	0		0	1	1	1	1	1	1	3.4
103	79	1	0	0	0	35.9	101	19	102	170	68		15	4	5	6		50	0.01	27				1	0	0		0	1	0	1	1	1	1	1.5
104	60	1	0	0	0	36.5	97	20	81	123	60	100	3	1	1	1		100	10	21				0	0	0		0	0	1	1	1	1	1	2.7
105	38	1	1	0	0	36	61	20	86.3333	123	68		15	4	5	6	N	50	3.8	57			89	1	0	1		1	1	0	1	1	1	1	1.8
106	34	0	1	0	0	35.4	91	20	98.6667	142	77	93	15	4	5	6	N	50	12.9	15				0	0	0		1	0	1	1	1	1	1	1
107	26	0	1	0	0	37.1	112	20	89	125	71		15	4	5	6	N	5		576				0	0	0		0	1	0	0	0	0	0	1.98
108	16	1	1	0	0	36.7	83	18	102.667	150	79		13	4	4	5	N	50	3.3	644				0	0	0		1	0	0	0	0	0	0	2.71
109	44	0	0	0	0	37.2	132	28	#NULL!	#NULL!	#NULL!		7	1	2	4	N	50	10	4				0	0	0		0	0	0	1	1	1	1	2.7
110	87	1	0	0	0	36.2	102	20	#NULL!	#NULL!	#NULL!	94	9	3	1	5	N	50		2				0	0	0		0	0	1	1	1	1	1	2.93
111	89	0	0	0	0	36	99	30	69	103	52	99	7	2	1	4	N	50	10	23	Intubation	99		0	1	1	21	1	0	1	1	1	1	1	1.47	0
112	34	1	1	0	0	36.3	86	20	114	146	98	99	15	4	5	6	N	50	0.1	728				0	0	0		1	0	0	0	0	0	0	0.56
113	49	1	1	0	0	36.8	84	20	89	123	72		15	4	5	6	N	50	1.75	147				0	0	0		1	0	0	1	0	1	1	0.82
114	43	1	1	0	0	38.7	126	22	104.333	143	85	90	15	4	5	6	N	50	1.8	22				0	0	1		1	0	0	1	1	1	1	2.16
115	32	0	1	0	0	36.7	93	20	94.6667	120	82	96	6	1	1	4	N	50	4.4	518	Oxygen therapy-nasal Cannula 2 L/M	88	62	1	0	0		1	1	0	1	0	0	1	5.48
116	64	1	1	0	0	36.2	114	20	137	161	125	96	15	4	5	6	N	50	1.39	299			92	1	1	0		1	0	0	1	0	0	1	1.5
117	33	1	1	0	0	36.6	96	20	129	195	96	98	15	4	5	6	N	50	0.23	792				0	0	0		1	1	0	0	0	0	0	0.85
118	27	0	1	0	0	36	102	20	97.6667	129	82		15	4	5	6	N	50	1.52	831				0	0	0		1	1	0	0	0	0	0	6.6
119	56	0	1	0	0	36	68	17	#NULL!	#NULL!	#NULL!	98	3	1	1	1	N	50	5.22	16				0	0	1	40	0	0	0	1	1	1	1	2.69	0
120	40	0	1	0	0	37	100	18	83	101	74	100	9	3	2	4	N	50	10	42				0	0	1	30	1	1	1	1	1	1	1	2.79	0
121	50	1	0	0	0	35.8	99	18	128	158	113	91	15	4	5	6	N	50	2.3	37	Oxygen therapy-nonrebreathing mask 100%	79		1	0	0		1	1	1	1	1	1	1	1.19
122	79	0	0	0	0	36.5	127	26	54	78	42	100	3	1	1	1	N	50	10	5				0	0	0		0	0	1	1	1	1	1	3.14
123	44	1	1	0	0	35.3	125	20	157	237	117	100	11	4	1	6	N	50	10	117	On mechanical ventilator	100		0	1	1	40	1	1	1	1	0	1	1	7.84	0
124	33	0	1	0	0	37.6	95	23	89.6667	123	73	100	15	4	5	6	N	50	1.06	218		99		1	1	0		1	1	0	1	0	0	1	2.4
125	57	1	0	0	0	35	0	0	0	0	0	100	3	1	1	1	N	50	10	9				0	0	0		0	0	1	1	1	1	1	5.52
126	54	0	0	0	0	36.5	98	18	124	164	104	98	15	4	5	6	N	50	10	15				0	0	0		0	1	0	1	1	1	1	1.87
127	52	1	1	0	0	39.5	99	21	106	152	83		15	4	5	6	N	5	0.01	228				0	0	0		1	1	0	0	0	0	0	0.82
128	70	0	0	0	0	35.4	74	20	93.6667	147	67		15	4	5	6	N	50		24				0	0	0		1	0	1	1	1	1	1	0.85
129	43	1	0	0	0	36.5	108	18	105.667	149	84		15	4	5	6		50	10	78				0	0	0		1	1	1	1	0	1	1	4
130	48	1	0	0	0	34.9	97	32	80.3333	123	59		13	4	4	5	N	50		3				0	0	0		0	0	1	1	1	1	1	3.09
131	29	0	1	0	0	37.1	71	19	65.6667	93	52	97	15	4	5	6	N	50	2.25	108				0	0	0		1	1	0	0	0	0	0	1.16
132	38	1	0	0	0	36.5	91	20	138	198	108		15	4	5	6	N	50	10	22				0	0	0		1	1	1	1	1	1	1	1.6
133	26	1	1	0	0	36.2	96	18	91	121	76		15	4	5	6	N	50		28			100	1	1	0		1	0	0	1	1	1	1	1.7
134	46	0	0	0	0	37.9	96	19	97	129	81		15	4	5	6		50	7	37				0	0	0		1	1	1	1	1	1	1	1.8
135	44	1	1	0	0	36.6	134	27	139.333	174	122	100	11	3	3	5	N	50	10	4				0	0	0		1	0	0	1	1	1	1	2.09
136	43	1	1	0	0	37.4	130	20	114.333	161	91		15	4	5	6	N	5	0.01	107				0	0	0		0	0	0	0	0	0	0	0.4
137	83	0	0	0	0	27.7	59	20	40.3333	71	25	100	15	4	5	6	N	50	10	2				0	0	0		0	0	1	1	1	1	1	3.33
138	70	0	0	0	0	36.9	86	21	103.333	142	84		15	4	5	6	N	50	17.67	38				0	0	0		1	0	1	1	1	1	1	1.23
139	36	0	1	0	0	36.5	76	20	110.333	139	96	97	15	4	5	6	N	5	0.01	456				0	0	0		0	1	0	0	0	0	0	1.44
140	79	0	0	0	0	34.8	121	22	85	111	72	92	7	4	2	1		50	10	8				0	0	0		0	0	1	1	1	1	1	2.7
141	60	1	1	0	0	36	75	22	105.333	126	95	100	12	3	4	5	N	50		11	OXYGEN THERAPY-MASK 50%	100		1	1	0		0	0	1	1	1	1	1	1.43
142	59	1	1	0	0	36	115	22	111.667	167	84	98	7	2	1	4	N	50	8.06	40	Intubation	98		0	1	1	21	0	0	1	1	1	1	1	0.84	0
143	88	0	0	0	0	33.6	#NULL!	#NULL!	#NULL!	#NULL!	#NULL!		3	1	1	1	N	50	8.7	1				0	0	0		0	0	0	1	1	1	1	1.94
144	58	1	1	0	0	37.1	116	24	150.667	190	131	98	15	4	5	6	N	5	0.34	298			83	1	0	0		0	1	1	1	0	0	1	5.98
145	90	0	0	0	0	36.4	104	20	#NULL!	#NULL!	#NULL!	100	15	4	5	6	N	50	10	11				0	0	0		0	0	0	1	1	1	1	2.13
146	69	1	0	0	0	34.6	84	21	81.3333	106	69		15	4	5	6		50		4				0	0	0		0	0	1	1	1	1	1	2.6
147	79	1	1	0	0	34.7	83	20	96	138	75	95	6	1	1	4	N	50	10	26			96	1	1	0		1	1	1	1	1	1	1	1.56
148	42	1	1	0	0	36	128	22	107.667	169	77	100	15	4	5	6	N	50	10	21				0	0	1	35	0	0	0	1	1	1	1	3.08	0
149	81	1	1	0	0	36.8	78	20	89.6667	125	72		15	4	5	6	N	25	2.53	12				0	0	0		1	0	0	1	1	1	1	0.93
150	72	0	1	0	0	36.2	68	18	137.667	181	116		15	4	5	6	N	5	0.07	526				0	0	0		0	1	0	0	0	0	0	0.51
151	74	1	1	0	0	35.4	74	18	121.667	157	104	96	11	3	3	5	N	5	5.45	88				0	0	0		1	1	0	1	0	1	1	4.96
152	51	1	1	0	0	35.5	133	19	123.333	166	102	100	10	4	1	5	N	10	0.01	508				0	0	1	30	1	0	0	0	0	0	0	0.42	0
153	34	1	1	0	0	37.2	85	18	113	153	93	98	15	4	5	6	N	5	0.52	124	Oxygen therapy-nasal Cannula 3 L/M	92		1	1	1	21	1	1	1	1	0	1	1	6.98	0
154	50	1	1	0	0	37.3	87	24	94	128	77	97	8	2	1	5	N	50	10	21				0	0	1	30	0	1	1	1	1	1	1	3.29	0
155	32	1	1	0	0	36.8	112	24	89	99	84		15	4	5	6		5	0.054	844				0	0	0		1	0	0	0	0	0	0	3.2
156	50	1	1	0	0	36.1	85	22	93.3333	118	81	95	15	4	5	6	N	20		163			68	1	0	0		1	0	1	1	0	1	1	0.54
157	65	1	0	0	0	36.7	103	25	128	180	102	94	15	4	5	6		50	10	10				0	0	0		1	0	0	1	1	1	1	2.4
158	35	0	1	0	0	36.2	93	22	119	149	104		15	4	5	6	N	50		57	Oxygen therapy-nasal Cannula 2 L/M	100		1	1	0		1	1	1	1	1	1	1	0.61
159	36	1	0	0	0	35.9	94	20	88	120	72		15	4	5	6		50	4.2	40				0	0	0		0	1	0	1	1	1	1	1.5
160	72	1	0	0	0	35.1	69	20	130.333	179	106	93	5	1	1	3	N	50	10	10				0	0	0		1	0	1	1	1	1	1	3.58
161	52	1	0	0	0	35.5	119	20	152.667	220	119	90	15	4	5	6	N	50	10	5	Oxygen therapy-nasal Cannula 3 L/M	70		1	0	0		0	0	1	1	1	1	1	4.16
162	54	1	0	0	0	36	111	21	161	227	128		15	4	5	6	N	50	9.95	295	OXYGEN THERAPY-SIMPLE MASK _6_ L/MIN	94		1	1	1	21	1	1	1	1	0	0	1	3.37	0
163	53	1	0	0	0	35.8	72	16	72.6667	94	62		10	3	2	5		50		9				0	0	0		1	0	0	1	1	1	1	1.7
164	50	1	0	0	0	35.9	79	20	100	138	81		15	4	5	6		50	2.22	641				0	0	1		1	0	1	1	0	0	1	1
165	33	1	0	0	0	34.3	78	20	83	121	64	100	15	4	5	6	N	50	31.6	23				0	0	0		1	0	0	1	1	1	1	1.79
166	69	1	0	0	0	35	70	20	85	133	61		15	4	5	6		100		46				0	0	0		1	1	1	1	1	1	1	2.3
167	72	0	1	0	0	36	119	28	93.6667	137	72	100	9	4	1	4	N	50	10	18			100	1	1	0		1	0	1	1	1	1	1	1.88
168	27	1	0	0	0	36.5	85	16	99	145	76		15	4	5	6		50	10	67			100	1	1	0		1	1	0	1	1	1	1	3.9
169	18	0	0	0	0	36	111	20	128.667	138	124		15	4	5	6	N	10	3.65	302				0	0	0		1	1	0	0	0	0	0	4.26
170	36	1	1	0	0	34.6	84	18	94.6667	124	80	99	15	4	5	6	N	50	10	75				0	0	0		1	0	1	1	0	1	1	9.19
171	53	1	1	0	0	36	120	20	122.667	160	104	97	15	4	5	6	N	25	0.14	412				0	0	0		1	1	0	0	0	0	0	0.77
172	77	1	0	1	0	36.4	92	18	107	169	76		15	4	5	6	N	5	0.08	921				0	0	0		0	1	1	1	0	0	0	0.96
173	86	0	1	0	0	35.5	77	17	84.3333	113	70	96	7	1	1	5	N	50	10	46			88	1	0	0		1	0	1	1	1	1	1	2.03
174	42	0	1	0	0	37.2	81	17	119	163	97		15	4	5	6	N	10	0.22	695			97	1	1	1	100	1	1	1	1	0	0	0	1.6	1
175	30	1	0	0	0	36.2	90	17	102.667	148	80		15	4	5	6		5	0.01	575				0	0	0		1	1	0	0	0	0	0	0.9
176	52	1	1	0	0	36.5	89	17	119.667	153	103		15	4	5	6	N	50	2.2	541				0	0	0		0	1	0	0	0	0	0	1.28
177	52	1	1	0	0	37.2	80	18	#NULL!	#NULL!	#NULL!	99	3	1	1	1	N	50	10	7	On mechanical ventilator	99		0	1	1	30	0	0	1	1	1	1	1	2.62	0
178	48	1	1	0	0	36.5	100	16	68	88	58	95	15	4	5	6	N	50		19				0	0	0		1	0	0	1	1	1	1	1.35
179	30	1	1	0	0	35.8	88	20	83.6667	117	67	100	15	4	5	6	N	50	7.4	65		100		1	1	0		1	0	0	1	1	1	1	7.08
180	46	1	1	0	0	36.7	86	19	98.6667	124	86		15	4	5	6		50	0.35	1124				0	0	0		1	0	0	0	0	0	0	4.1
181	46	1	1	0	0	36.3	88	18	100.333	123	89		15	4	5	6	N	5		102				0	0	0		1	0	0	0	0	0	0	0.79
182	53	0	1	0	0	37.9	94	23	103.667	151	80	100	15	4	5	6	N	50	5.32	22			95	1	1	0		1	0	0	1	1	1	1	1.48
183	65	1	1	0	0	33.6	73	20	65.3333	106	45	99	3	1	1	1	N	50	10	321				0	0	1	21	1	1	1	1	0	0	1	0.8	0
184	45	1	1	0	0	36.7	97	16	88.6667	118	74		13	3	4	6	N	50	1.97	23				0	0	0		1	0	1	0	0	0	0	1.39
185	78	1	1	0	0	37.1	82	20	107	157	82	93	15	4	5	6	N	50	0.01	104				0	0	0		1	1	1	1	0	1	1	1.61
186	50	0	0	0	0	38	127	36	95.3333	130	78		15	4	5	6	N	50		3				0	0	0		0	0	1	1	1	1	1	2.53
187	51	1	0	0	0	36.9	68	20	72.3333	95	61	99	4	1	1	2		50		6				0	0	0		0	0	1	1	1	1	1	5.3
188	43	1	1	0	0	36.3	91	17	107.333	142	90		15	4	5	6	N	5	0.34	507				0	0	0		1	1	0	0	0	0	0	0.8
189	48	1	0	0	0	34.9	67	16	83	121	64	99	3	1	1	1	N	50	10	13				0	0	0		1	0	0	1	1	1	1	1.96
190	40	0	0	0	0	37	82	17	94.3333	111	86		15	4	5	6		50	0.45	1203				0	0	0		1	1	0	0	0	0	0	0.7
191	86	1	1	0	0	36.3	71	23	100.667	152	75	97	15	4	5	6	N	50	4.55	476				0	0	0		0	1	1	1	0	0	1	1.92
192	34	0	1	0	0	34	88	18	100	132	84	96	15	4	5	6	N	50	10	58				0	0	1	80	1	1	0	1	1	1	1	5.76	1
193	52	1	1	0	0	34.3	0	18	0	0	0	91	15	4	5	6	N	50	10	35			93	1	1	0		1	1	1	1	1	1	1	1.26
194	25	1	0	0	0	35	84	18	112.667	126	106	100	15	4	5	6	N	50	10	18				0	0	0		1	1	1	1	1	1	1	1.2
195	28	1	1	0	0	36.3	87	18	129	157	115		15	4	5	6	N	5	0.01	475				0	0	0		0	1	0	0	0	0	0	0.82
196	80	1	1	0	0	36.2	72	22	112	158	89	99	8	1	2	5	N	50	10	56				0	0	0		1	0	0	1	1	1	1	3.14
197	45	1	0	1	0	36.6	108	20	100	146	77		15	4	5	6		50	0.59	746				0	0	0		1	0	0	0	0	0	0	1.3
198	30	1	1	0	0	35.7	81	18	121.667	155	105	96	15	4	5	6		50	4.4	753				0	0	0		1	1	1	0	0	0	0	0.7
199	29	1	0	0	0	35.9	82	18	100.333	125	88		15	4	5	6	N	50	6.93	46				0	0	0		1	0	0	1	1	1	1	2.01
200	31	1	1	0	0	36.7	93	18	105	137	89		15	4	5	6	N	5	0.22	565				0	0	0		1	0	0	0	0	0	0	1.99
201	33	0	1	0	0	34.7	88	22	71.3333	108	53	100	8	3	1	4	N	100		297				0	0	1	0.4	1	0	0	1	0	0	1	4.81	0
202	72	1	0	0	0	34	155	28	82.3333	109	69	95	3	1	1	1	N	50	15.1	6				0	0	0		0	0	0	1	1	1	1	3.8
203	62	1	1	0	0	35.8	70	20	91.6667	119	78	95	15	4	5	6	N	5		762	Oxygen therapy-simple mask 6 L/M	100		1	1	0		1	1	0	0	0	0	0	0.54
204	45	0	1	0	0	36.3	93	19	82.6667	118	65		15	4	5	6	N	50	2	508				0	0	0		1	1	0	0	0	0	0	0.48
205	70	1	1	0	0	33.5	89	20	120.333	183	89	100	11	4	2	5	N	50	10	90				0	0	1	21	1	0	0	1	0	1	1	2.18	0
206	32	1	1	0	0	37.1	106	18	126.333	167	106		15	4	5	6	N	5	0.01	1008				0	0	0		0	0	0	0	0	0	0	0.56
207	23	1	1	0	0	36	103	20	113.667	143	99	98	14	4	4	6	N	50	10	66				0	0	1	40	1	0	1	1	1	1	1	2.81	0
208	46	0	0	0	0	36.7	67	18	115	157	94		15	4	5	6		50	0.7	861				0	0	0		1	1	0	0	0	0	0	0.7
209	22	1	1	0	0	35.4	92	20	119	143	107	97	15	4	5	6	N	50	1.13	329				0	0	1	60	1	1	1	1	0	0	1	5.1	1
210	83	1	1	0	0	35.2	113	24	#NULL!	#NULL!	#NULL!		15	4	5	6	N	100	10	3				0	0	0		0	0	1	1	1	1	1	1.27
211	50	1	1	0	0	36	72	12	#NULL!	#NULL!	#NULL!	98	9	4	1	4	N	50	3.72	57				0	0	1	21	1	1	0	1	1	1	1	2.72	0
212	44	1	1	0	0	36.5	90	18	77.6667	103	65		15	4	5	6	N	25		374				0	0	0		1	0	0	0	0	0	0	0.85
213	36	1	1	0	0	36.8	71	19	103.667	155	78	100	15	4	5	6	N	100	10	255				0	0	1	100	1	1	1	1	0	0	1	3.39	1
214	25	0	1	0	0	36.8	85	19	82.3333	111	68	96	15	4	5	6	N	50	0.95	550				0	0	0		1	1	0	0	0	0	0	1.3
215	74	1	1	0	0	36.1	76	18	114	162	90		14	3	5	6	N	50	1.99	238				0	0	0		1	1	0	0	0	0	0	2.42
216	79	1	0	0	0	36.4	153	15	116.333	145	102	90	4	2	1	1	N	50	10	4				0	0	0		0	1	1	1	1	1	1	3.46
217	58	1	1	0	0	36.5	135	18	108.667	148	89	93	15	4	5	6	N	50	10	16				0	0	0		1	1	1	1	1	1	1	2.06
218	55	1	1	0	0	36.3	83	18	93.6667	159	61	96	15	4	5	6	N	50	2.87	344			35	1	0	0		1	1	0	1	0	0	1	5.63
219	55	1	1	0	0	36.2	84	20	101.667	139	83		10	4	1	5	N	5	2.7	48				0	0	0		1	1	1	1	1	1	1	8.01
220	71	1	0	0	0	38.7	90	24	104.333	169	72		15	4	5	6		25	2.1	26				0	0	0		0	0	1	1	1	1	1	7
221	19	1	1	0	0	36.6	109	19	90.3333	133	69		15	4	5	6		5	0.45	498				0	0	0		1	1	0	0	0	0	0	1.3
222	25	0	0	0	0	36.4	125	20	67.3333	92	55		15	4	5	6		50	8.1	756				0	0	0		1	1	0	0	0	0	0	1.4
223	25	1	1	0	0	37.9	83	17	91	115	79		15	4	5	6	N	5	0.01	400				0	0	0		1	1	0	0	0	0	0	0.9
224	41	1	1	0	0	36	90	30	129.667	193	98		15	4	5	6	N	50	10	22				0	0	0		1	0	1	1	1	1	1	1.37
225	43	1	1	0	0	36.5	74	19	93.6667	121	80	98	15	4	5	6	N	5	6.31	340				0	0	1	70	1	0	1	1	0	0	1	4.62	1
226	72	1	1	0	0	35	76	22	102.333	157	75		15	4	5	6	N	50	7.28	95				0	0	0		1	1	1	1	0	1	1	0.63
227	58	1	1	0	0	36.2	87	22	107.333	156	83	100	15	4	5	6	N	50	9	84				0	0	1	100	1	0	1	1	0	1	1	4.48	1
228	68	1	0	0	0	35	78	33	112.667	176	81	100	15	4	5	6	N	50	10	10	Oxygen therapy-nasal Cannula 3 L/min	100		1	1	0		0	0	0	1	1	1	1	2.7
229	55	1	0	0	0	36.1	99	26	139.667	209	105	96	15	4	5	6	N	50	10	8				0	0	0		1	0	1	1	1	1	1	1.21
230	49	1	1	0	0	37.5	121	22	109.667	137	96	99	15	4	5	6	N	5		60				0	0	0		1	1	0	0	0	0	0	2.24
231	41	0	1	0	0	36.6	67	18	115.333	162	92	97	15	4	5	6	N	25	0.99	757				0	0	0		1	1	0	0	0	0	0	0.36
232	55	1	1	0	0	36.8	98	19	126.333	169	105	96	15	4	5	6	N	50	9	515				0	0	0		1	1	0	1	0	0	1	1.77
233	49	0	1	0	0	33	92	18	105.667	155	81	98	8	2	2	4	Y	50	10	12			93	1	1	0		1	0	1	1	1	1	1	2.28
234	74	1	0	0	0	36	88	18	136	180	114	99	15	4	5	6	N	50	10	8				0	0	0		1	0	1	1	1	1	1	2.24
235	70	1	1	0	0	35.5	102	20	0	0	0	97	13	3	4	6	N	50	10	12				0	0	0		1	0	0	1	1	1	1	1.6
236	61	1	0	0	0	36	79	20	113.667	159	91	93	15	4	5	6	N	50	9.7	24				0	0	0		1	0	0	1	1	1	1	0.83
237	42	0	1	0	0	36.4	91	20	75.6667	95	66		14	4	5	5	N	50		510			96	1	1	0		1	0	1	0	0	0	0	0.44
238	69	1	1	0	0	35.5	70	20	80.6667	118	62		15	4	5	6	N	50	10	32				0	0	0		1	0	1	1	1	1	1	1.86
239	42	0	1	0	0	36.2	70	21	89	113	77	100	15	4	5	6	N	50	1.88	747			79	1	0	0		1	1	1	1	0	0	0	3.92
240	87	0	0	0	0	36.3	103	20	95	141	72		15	4	5	6	N	50	3.85	2				0	0	0		0	0	0	0	0	0	0	1.3
241	62	0	1	0	0	36.9	87	19	163.667	221	135	100	15	4	5	6	N	50	7.13	19	OXYGEN THERAPY-MASK 35 %	100	91	1	1	0		0	0	1	1	1	1	1	1.13
242	16	0	1	0	0	36	91	19	126	160	109		15	4	5	6	N	50	10	1				0	0	0		0	1	0	0	0	0	0	4.14
243	45	0	1	0	0	35	73	18	101	137	83		15	4	5	6	N	10		88			90	1	1	0		1	0	0	1	0	1	1	13.25
244	42	0	1	0	0	37.1	89	20	106	138	90		15	4	5	6	N	50	0.7	104			58	1	0	0		1	0	1	1	0	1	1	1.13
245	55	0	1	0	0	36.7	81	18	120.667	166	98		15	4	5	6		50	0.28	959				0	0	0		0	0	1	0	0	0	0	1.2
246	62	1	1	1	0	32.5	85	19	135.333	208	99	98	7	1	1	5	N	50	10	10			100	1	1	0		1	0	1	1	1	1	1	1.5
247	32	1	1	0	0	36.5	110	19	88.3333	111	77	98	15	4	5	6	N	50	1.45	226			46	1	0	0		1	1	1	1	0	0	1	5.21
248	70	0	1	0	0	36	60	18	86	120	69		15	4	5	6	N	50		2				0	0	0		0	0	1	0	0	0	0	2.71
249	76	1	0	0	0	36	180	22	90.6667	122	75		13	3	4	6	N	50	10	5				0	0	0		0	0	1	1	1	1	1	2.61
250	39	1	1	0	0	36	106	18	88.6667	106	80		15	4	5	6	N	50	10	9				0	0	0		0	0	1	1	1	1	1	1.61
251	35	1	1	0	0	36.6	93	18	95	139	73		15	4	5	6		5	0.197	69				0	0	0		1	0	0	1	1	1	1	0.9
252	43	1	0	0	0	36.3	145	26	76	110	59		15	4	5	6		50	0.01	19				0	0	0		1	0	1	1	1	1	1	1.8
253	79	0	0	0	0	35.9	112	27	82.3333	127	60	100	15	4	5	6	N	50	10	6				0	0	0		0	1	1	1	1	1	1	2.25
254	86	0	0	0	0	36	126	41	#NULL!	#NULL!	#NULL!	100	8	3	1	4	N	50		4	Intubation	99		0	1	1	45	0	0	0	1	1	1	1	1.29	1
255	46	0	1	0	0	37	98	22	115.667	169	89		15	4	5	6	N	50	4.48	127		96		1	1	0		1	1	0	1	0	1	1	2.54
256	54	1	1	0	0	35.8	115	15	118.667	166	95	100	8	2	1	5	N	50	10	3				0	0	0		1	0	0	1	1	1	1	2.55
257	72	1	0	0	0	36.7	100	26	#NULL!	#NULL!	#NULL!		15	4	5	6	N	50	10	24				0	0	0		1	0	1	1	1	1	1	1.76
258	33	1	0	0	0	36	86	21	84	132	60		14	4	4	6		50	10	54				0	0	0		1	1	1	1	1	1	1	2.6
259	58	1	0	0	0	37	137	22	154.667	226	119	96	11	3	3	5		50		6				0	0	0		0	0	1	1	1	1	1	2.8
260	28	0	0	0	0	30.5	78	24	88.6667	140	63	100	15	4	5	6	N	50	10	11	Oxygen therapy-nasal Cannula 2 L/M	85		1	0	0		1	0	1	1	1	1	1	2.94
261	34	1	1	0	0	36.7	69	19	94.3333	115	84		15	4	5	6	N	25	0.75	23				0	0	0		1	0	0	0	0	0	0	0.78
262	63	1	0	0	0	36	66	17	125	187	94		10	3	2	5	N	50	10	16				0	0	0		0	1	1	1	1	1	1	1.6
263	57	0	0	0	0	35	60	17	91.3333	142	66		8	1	2	5	N	50	10	11				0	0	0		0	1	1	1	1	1	1	2.58
264	33	1	1	0	0	36.5	71	18	104	134	89		15	4	5	6	N	50	3.13	143			82	1	0	0		0	1	0	1	0	1	1	0.81
265	72	0	1	0	0	34.2	114	30	166.667	228	136	96	10	4	1	5	N	50	10	7	On mechanical ventilator	96		0	1	1	50	0	0	1	1	1	1	1	4.03	1
266	63	1	1	0	0	36.3	114	24	94	158	62	100	15	4	5	6	N	50	10	51			85	1	0	0		1	1	1	1	1	1	1	7.5
267	62	0	1	0	0	36.9	135	20	119	183	87	99	15	4	5	6	N	50	10	30			100	1	1	0		1	0	1	1	1	1	1	2.62
268	44	1	1	0	0	36.2	66	16	98.3333	125	85		15	4	5	6	N	50	2.66	102			95	1	1	0		1	0	0	1	0	1	1	12.13
269	34	0	1	0	0	36	80	20	72.6667	98	60	99	15	4	5	6	N	10		47	Intubation	51		0	0	1		1	0	1	1	1	1	1	1.11
270	70	1	1	1	0	37.9	153	20	138.667	200	108	98	11	4	1	6	N	50		28			100	1	1	0		1	1	0	1	1	1	1	2.34
271	42	1	0	0	0	35.5	117	18	82.6667	120	64		11	4	1	6		5	0.09	838			93	1	1	1		0	0	0	1	0	0	0	4.1
272	70	1	1	0	0	37	69	20	92.6667	130	74		15	4	5	6		20	0.045	68				0	0	0		1	0	0	0	0	0	0	1.26
273	43	1	0	0	0	36.3	102	18	100.667	140	81	100	12	3	4	5	N	50	10	9				0	0	0		0	0	1	1	1	1	1	1.42
274	57	0	1	0	0	37.7	80	18	107.667	147	88	98	15	4	5	6	N	50	1.03	259			97	1	1	0		0	1	0	0	0	0	0	0.86
275	63	0	0	0	0	32.5	60	18	120	176	92		9	2	2	5	N	50	10	12				0	0	0		1	1	1	1	1	1	1	1.42
276	39	1	1	0	0	36.4	69	20	81.6667	115	65		15	4	5	6		50	3.91	783				0	0	0		1	1	0	0	0	0	0	0.9
277	44	1	0	0	0	35.8	64	17	134.667	176	114		15	4	5	6	N	5	0.01	351				0	0	0		0	0	0	0	0	0	0	0.98
278	38	1	1	0	0	36	110	18	105.667	147	85	100	10	2	3	5	N	50	10	42				0	0	0		1	0	1	1	1	1	1	0.99
279	45	1	0	0	0	35.5	99	20	89.3333	120	74	98	3	1	1	1	N	50	10	23				0	0	0		1	0	1	1	1	1	1	1.59
280	48	0	0	0	0	38	72	20	95	127	79	93	10	2	3	5	N	50	22.8	19				0	0	0		1	0	1	1	1	1	1	1.17
281	27	1	1	0	0	36.6	101	22	117.667	153	100		15	4	5	6	N	50	1.9	415				0	0	1	100	1	1	1	1	0	0	1	0.88	1
282	46	0	0	0	0	36	90	18	108.667	142	92	93	13	4	4	5	N	50	10	11				0	0	0		1	0	0	1	1	1	1	1.63
283	52	1	1	0	0	37.5	152	18	111.667	163	86	92	10	4	1	5	N	50	9.3	25				0	0	0		0	0	1	1	1	1	1	1.92
284	61	1	1	0	0	34.2	167	21	84	132	60		3	1	1	1	N	50	9.51	12				0	0	0		1	0	1	1	1	1	1	2.52
285	80	1	1	0	0	36.6	108	18	119.667	187	86		15	4	5	6	N	50	5.3	60				0	0	0		1	1	0	1	1	1	1	1.77
286	37	1	1	0	0	35.8	100	20	78	96	69		15	4	5	6	N	50	8.23	46				0	0	0		1	1	1	1	1	1	1	0.82
287	90	1	1	0	0	36.6	107	25	71	95	59	100	8	4	1	3	N	50	10	12	On mechanical ventilator	100		0	1	1	50	0	0	1	1	1	1	1	2.17	1
288	46	1	1	0	0	33.3	77	18	69.3333	96	56	100	15	4	5	6	N	50	10	27	Oxygen therapy-nasal Cannula 2 L/M	100		1	1	0		1	1	1	1	1	1	1	1.69
289	42	0	0	0	0	35.5	126	16	#NULL!	#NULL!	#NULL!		7	2	1	4	N	50	3.3	10				0	0	0		1	0	0	1	1	1	1	0.67
290	81	0	0	0	0	35.9	117	20	44.3333	63	35	94	3	1	1	1		50		7				0	0	0		0	0	1	1	1	1	1	3
291	50	1	1	0	0	35.8	86	22	111.667	157	89	96	15	4	5	6	N	50	0.2	397				0	0	0		1	1	0	1	0	0	1	2.05
292	38	1	1	0	0	35.2	74	19	96.3333	133	78		15	4	5	6	N	50	2.5	36				0	0	0		1	0	1	1	1	1	1	4.21
293	50	1	1	0	0	35.3	109	18	139	197	110		15	4	5	6		50	8.1	45				1	0	1	40	1	1	0	1	1	1	1	2	0
294	49	1	1	0	0	35.2	60	22	109.333	150	89	98	14	4	4	6	N	50	0.83	95			96	1	1	1	100	1	1	0	1	0	1	1	9.9	1
295	55	0	1	0	0	36	54	18	89.6667	139	65	100	15	4	5	6	N	25	0.01	149	Oxygen therapy-nasal Cannula 2 L/M	100		1	1	1	100	0	0	1	1	0	1	1	1.35	1
296	43	1	1	0	0	37.1	100	20	101	145	79		15	4	5	6	N	50	4.88	30				0	0	0		1	1	1	1	1	1	1	2.15
297	84	0	1	0	0	35	76	18	81.3333	130	57	95	15	4	5	6	N	50	10	14			96	1	1	0		0	1	1	1	1	1	1	1.55
298	53	1	1	0	0	34.3	95	23	113.333	154	93	100	6	1	1	4	N	50	9.16	16				0	0	0		0	1	1	1	1	1	1	1.55
299	69	1	1	0	0	35	67	22	127	175	103	100	15	4	5	6	N	50		51			99	1	1	0		1	1	1	1	1	1	1	1.66
300	51	1	0	0	0	35.3	81	16	114.333	165	89	95	15	4	5	6		50	10	25				0	0	0		1	0	0	1	1	1	1	1.3
301	40	1	1	0	0	36	86	18	100	134	83		15	4	5	6	N	50	3.1	140				0	0	1		1	0	1	1	0	1	1	3.08
302	42	1	0	0	0	36.1	86	16	89.3333	134	67	98	15	4	5	6		50	8.4	26				0	0	0		1	1	1	1	1	1	1	0.9
303	54	1	1	0	0	34.5	79	20	102	152	77	100	13	2	5	6	N	50	10	23				0	0	1	70	1	1	1	1	1	1	1	1.72	1
304	40	1	1	0	0	35.8	100	20	125	163	106	98	15	4	5	6	N	50	0.02	500				0	0	0		1	1	0	0	0	0	0	0.61
305	29	1	1	0	0	36.1	69	19	107.667	155	84	99	15	4	5	6	N	50	0.72	303			99	1	1	0		1	1	0	1	0	0	1	0.88
306	46	0	0	0	0	36	75	18	119.667	167	96		15	4	5	6	N	100	10	14				0	0	0		1	0	0	1	1	1	1	1.25
307	69	0	0	0	0	36.4	138	20	142	212	107		10	4	1	5	N	50	10	13				0	0	0		1	1	0	1	1	1	1	1.33
308	36	1	1	0	0	36	93	27	#NULL!	#NULL!	#NULL!	100	11	4	1	6	N	50	10	33				0	0	1	30	1	0	1	1	1	1	1	4.4	0
309	41	0	1	0	0	36.1	75	20	96	154	67		15	4	5	6		50	2.86	1146				1	0	1	100	1	0	0	1	0	0	0	4.8	1
310	64	1	0	0	0	35	79	20	119.333	168	95		15	4	5	6		50	10	15				0	0	0		0	1	0	1	1	1	1	1.8
311	33	1	1	0	0	37	91	22	107.667	141	91	100	15	4	5	6	N	50	0.64	518				0	0	0		1	1	0	0	0	0	0	0.72
312	30	1	0	0	0	38.3	91	17	97.3333	142	75		15	4	5	6		50	10	26				0	0	0		1	1	1	1	1	1	1	1.2
313	40	1	1	0	0	36.3	117	20	107	153	84	100	3	1	1	1	N	50	10	20				0	0	1	100	1	0	0	1	1	1	1	2.21	1
314	53	1	1	0	0	35	100	26	123.333	176	97	100	10	4	1	5	N	50	10	13	Intubation	100		0	1	1	40	0	0	0	1	1	1	1	3.17	0
315	75	1	0	0	0	33.5	125	39	53	67	46	94	9	4	1	4	N	50	10	6			89	1	0	0		0	0	1	1	1	1	1	2.56
316	39	0	1	0	0	36.5	102	18	124.667	162	106		15	4	5	6	N	50	3.1	1153			98	1	1	1		1	1	0	1	0	0	0	2.87
317	47	1	0	0	0	35.2	173	22	82.3333	123	62	100	15	4	5	6		50	10	9				0	0	0		0	0	1	1	1	1	1	1.4
318	49	0	1	0	0	37.2	102	18	130	184	103		15	4	5	6	N	10		2				0	0	0		0	0	0	0	0	0	0	0.73
319	79	0	1	0	0	33.5	101	20	66.3333	87	56	90	15	4	5	6	N	10	10	19			90	1	1	0		1	0	1	1	1	1	1	0.65
320	55	1	0	0	0	35.4	93	25	67.6667	103	50	91	9	3	1	5	N	50		4				0	0	0		1	0	1	1	1	1	1	4.4
321	30	1	0	0	0	34.4	117	39	98.6667	160	68		15	4	5	6	N	50	7.7	20				0	0	1	30	1	1	0	1	1	1	1	2.01	0
322	43	1	0	0	0	35.6	160	20	137	177	117	100	3	1	1	1		50		6				0	0	0		1	0	1	1	1	1	1	3
323	63	0	1	0	0	36.9	97	20	129.333	184	102		15	4	5	6	N	50	0.28	144				0	0	0		1	1	0	1	0	1	1	2.75
324	79	1	1	0	0	36.7	106	20	127	205	88	92	11	4	1	6	N	50	0.01	27			95	1	1	0		1	1	0	1	1	1	1	1.33
325	79	1	1	0	0	35.3	57	20	97.3333	152	70	100	15	4	5	6	N	50	10	42				0	0	0		0	1	1	1	1	1	1	1.01
326	18	0	1	0	0	36.6	78	19	85	111	72		15	4	5	6	N	50	2.84	855				0	0	0		1	1	0	0	0	0	0	0.69
327	34	1	1	0	0	37.5	113	22	82.3333	121	63	95	15	4	5	6	N	50	4.2	490			69	1	0	0		1	1	1	1	0	0	1	4.59
328	62	1	1	0	0	34	88	19	83.3333	120	65	99	15	4	5	6	N	50	10	7				0	0	0		1	1	1	1	1	1	1	2
329	45	0	1	0	0	36.6	107	20	97.6667	129	82		15	4	5	6	N	50	9.66	35	Oxygen therapy-nasal Cannula 3 L/M	97		1	1	0		1	1	1	1	1	1	1	1.46
330	59	1	1	0	0	36.2	72	18	97	133	79	95	15	4	5	6	N	50	0.01	1			93	1	1	0		1	0	1	1	1	1	1	3.8
331	42	1	1	0	0	36	100	18	96.6667	128	81	99	15	4	5	6	N	100	0.69	515				0	0	1	30	0	0	1	0	0	0	0	7.11	0
332	77	1	1	0	0	36.4	95	17	116	174	87		15	4	5	6		50	9.8	64				1	0	0		1	1	0	1	1	1	1	2.8
333	54	0	1	0	0	36.3	120	21	88	120	72	98	5	1	1	3	N	50	8.62	20				0	0	0		0	1	1	1	1	1	1	1.44
334	38	1	1	0	0	36.1	96	18	94.3333	121	81	98	15	4	5	6	N	50	0.24	342				0	0	0		1	1	0	0	0	0	0	0.82
335	48	1	1	0	0	36.2	125	24	139.333	218	100	99	11	4	1	6	N	50	10	8				0	0	0		0	0	1	1	1	1	1	1.75
336	28	1	1	0	0	37.1	91	17	93.3333	130	75		15	4	5	6		5	0.01	955			99	1	1	1	50	1	0	0	0	0	0	0	1	1
337	43	1	1	0	0	35	190	26	143.333	194	118		15	4	5	6	N	50		4			100	1	1	0		0	0	1	1	1	1	1	1.62
338	51	1	0	0	0	35.2	100	20	#NULL!	#NULL!	#NULL!		4	1	1	2	N	50	10	11				0	0	0		0	1	1	1	1	1	1	9.58
339	62	1	1	0	0	36.1	78	20	85.3333	122	67	92	15	4	5	6	N	50	1.97	348			78	1	0	0		1	1	1	1	0	0	1	3.97
340	48	1	0	0	0	35	80	18	#NULL!	#NULL!	#NULL!	100	15	4	5	6		50	10	10				0	0	0		1	1	1	1	1	1	1	1.9
341	59	1	0	0	0	35.4	130	24	171.667	227	144	95	15	4	5	6	N	50	10.6	22				0	0	0		1	1	0	1	1	1	1	1.95
342	48	1	0	0	0	36.7	94	1	100	144	78	96	15	4	5	6	N	50	10	14				0	0	0		1	0	1	1	1	1	1	2.32
343	22	1	1	0	0	35.6	81	18	77	121	55		15	4	5	6		50		28				0	0	1	100	1	0	0	1	1	1	1	3.7	1
344	37	1	1	0	0	35.2	78	20	106	144	87		15	4	5	6	N	100	5.57	78				0	0	1		1	1	0	1	0	1	1	3.69
345	43	0	1	0	0	36	76	18	#NULL!	#NULL!	#NULL!		15	4	5	6	N	50		392				0	0	0		1	1	0	0	0	0	0	1.29
346	88	0	0	0	0	36	96	15	36	56	26	99	3	1	1	1	N	50		3				0	0	0		0	1	1	1	1	1	1	13.2
347	74	1	0	0	0	36.5	96	20	132	206	95		15	4	5	6		50	10	22				0	0	0		0	1	1	1	1	1	1	1.5
348	40	1	0	0	0	37.5	101	20	85	117	69		15	4	5	6		50	2.94	8				0	0	0		0	1	0	1	1	1	1	9
349	44	1	0	0	0	36	91	24	111.667	153	91	93	15	4	5	6	N	50	10	51				0	0	0		0	0	1	1	1	1	1	7.04
350	46	1	0	0	0	36.9	72	19	131	183	105		6	2	1	3		50	2.91	498				0	0	0		1	0	0	0	0	0	0	1
351	76	1	1	0	0	36.5	79	18	115.333	180	83	99	15	4	5	6	N	50	0.73	92				0	0	0		1	1	1	1	0	1	1	1.29
352	21	0	1	0	0	36.9	53	22	86.6667	124	68		15	4	5	6	N	5	0.08	696				0	0	0		0	1	0	0	0	0	0	1.07
353	90	1	0	0	0	35.8	138	26	183.333	232	159	94	15	4	5	6	N	50	10	8	OXYGEN THERAPY-SIMPLE MASK 6 L/M	94		1	1	0		0	0	1	1	1	1	1	4.37
354	56	0	0	0	0	36	60	18	94	132	75		12	4	3	5	N	50	8.8	13				0	0	0		1	0	1	1	1	1	1	1.82
355	45	0	1	0	0	37	129	17	175.667	231	148	95	7	1	1	5	N	50	6.05	39	On mechanical ventilator	95		0	1	1	40	1	0	1	1	1	1	1	0.99	0
356	60	1	0	0	0	35.1	95	16	108.667	140	93	90	3	1	1	1	N	50	10	10				0	0	0		1	0	1	1	1	1	1	1.74
357	52	1	1	0	0	37.3	86	20	105	129	93	100	15	4	5	6	N	50	8.72	156			64	1	0	0		1	1	0	1	0	1	1	6.21
358	50	1	1	0	0	35.4	97	20	107.333	146	88	96	15	4	5	6	N	5		179				0	0	0		1	1	0	0	0	0	0	0.73
359	71	1	1	0	0	35.5	109	18	131	185	104	94	11	4	2	5	N	50	9.9	4				0	0	0		0	0	1	1	1	1	1	2.91
360	35	1	1	0	0	35.6	84	18	104.667	140	87	92	12	3	4	5	N	50	5.75	72				0	0	0		0	1	1	1	0	1	1	0.96
361	40	0	1	0	0	36	98	16	107.667	125	99	98	15	4	5	6	N	50		4			93	1	1	0		0	0	0	1	1	1	1	0.76
362	48	0	1	0	0	36.7	75	20	58.6667	82	47	100	15	4	5	6		50	10	44				0	0	0		1	1	1	1	1	1	1	1.2
363	63	1	1	0	0	36.3	92	19	91.3333	114	80	99	15	4	5	6	N	50	6.6	753				0	0	0		1	1	1	0	0	0	0	1.54
364	35	1	0	0	0	35.8	80	19	122.667	178	95		15	4	5	6		50	8.9	29				0	0	0		1	0	0	1	1	1	1	1.2
365	58	0	1	0	0	36.4	78	17	85.3333	118	69	100	15	4	5	6	N	5	0.05	416				0	0	0		1	1	0	0	0	0	0	0.76
366	41	0	1	0	0	36.5	93	20	85.3333	114	71	99	12	3	4	5	N	50		549				0	0	0		0	0	0	0	0	0	0	0.72
367	75	1	0	0	0	36	192	18	108.667	162	82	97	15	4	5	6	N	50	10	6				0	0	0		0	0	1	1	1	1	1	1.93
368	75	1	1	0	0	34.4	80	30	102.333	151	78	94	15	4	5	6	N	50	10	55			93	1	1	0		1	1	0	1	1	1	1	2.61
369	40	1	1	0	0	38	82	20	108.667	146	90		15	4	5	6	N	50	1.69	878				0	0	0		1	1	1	0	0	0	0	0.76
370	47	0	0	0	0	35	86	16	84.6667	116	69		12	3	4	5	N	50	10	21				0	0	0		1	0	0	1	1	1	1	1.04
371	48	1	1	0	0	36.1	123	12	95.6667	147	70	98	3	1	1	1	N	5	0.19	1196			99	1	1	1	35	1	1	0	0	0	0	0	0.94	0
372	88	0	1	0	0	36.6	95	22	119.333	188	85		8	3	1	4	N	100	27.6	14				0	0	0		0	0	0	1	1	1	1	0.57
373	48	1	1	0	0	37.3	95	20	124.333	175	99	99	15	4	5	6	N	5	0.01	594				0	0	0		1	1	0	0	0	0	0	0.57
374	67	1	1	0	0	36	83	18	99	143	77	95	15	4	5	6	N	50	3.36	181			90	1	1	0		1	0	1	1	0	0	1	6.92
375	28	1	1	0	0	37	100	17	106.667	136	92		15	4	5	6	N	50	0.64	544			96	1	1	0		1	1	0	1	0	0	1	0.52
376	40	0	0	0	0	36.1	93	20	111.333	142	96		15	4	5	6	N	50	4.35	102				0	0	0		1	1	1	1	0	1	1	0.76
377	36	1	0	0	0	35.8	116	20	89.6667	125	72	100	8	2	1	5	N	50	10	21				0	0	0		1	1	1	1	1	1	1	1.67
378	61	0	1	0	0	38.5	71	17	111.333	168	83		15	4	5	6		50	1.2	34				0	0	0		1	1	1	0	0	0	0	1.4
379	35	1	1	0	0	37.2	109	20	91.3333	128	73		15	4	5	6		5	0.01	402				0	0	0		1	1	0	0	0	0	0	0.7
380	69	1	1	0	0	36	72	18	94.6667	150	67		15	4	5	6	N	50	9.54	12				0	0	0		1	0	1	1	1	1	1	1.36
381	59	1	1	0	0	36.1	88	22	128.667	172	107		14	4	4	6	N	10	0.18	482				0	0	0		1	1	0	0	0	0	0	0.96
382	39	1	1	0	0	36.7	111	18	102.333	143	82		15	4	5	6	N	50	10	64				0	0	0		1	1	1	1	1	1	1	2.36
383	82	1	1	0	0	35.6	123	20	145	201	117	92	15	4	5	6	N	50	10	92			75	1	0	0		1	0	0	1	0	1	1	3.96
384	46	1	1	0	0	35	99	21	115	159	93		15	4	5	6	N	50		43			85	1	0	0		1	1	1	1	1	1	1	1.23
385	55	1	1	0	0	36.8	88	25	80.3333	125	58		15	4	5	6	N	5		69	Oxygen therapy-nasal Cannula 3 L/M	63	31	1	0	0		0	0	1	1	1	1	1	14.36
386	45	1	1	0	0	35.4	102	20	98.3333	121	87		15	4	5	6	N	50	2.32	573				0	0	0		1	0	0	0	0	0	0	0.72
387	53	1	1	0	0	36.7	94	24	157.333	208	132		15	4	5	6		50	10	12				0	0	1	35	0	1	0	1	1	1	1	2.2	0
388	62	0	0	0	0	35.5	102	27	92	132	72	90	15	4	5	6	N	50	10	11				0	0	0		0	0	1	1	1	1	1	1.55
389	36	1	0	0	0	36.2	80	19	118	164	95		15	4	5	6		50	3	47				0	0	0		1	0	1	1	1	1	1	2.4
390	51	1	1	0	0	37.7	108	20	92.3333	127	75		15	4	5	6		5	0.01	493				0	0	0		1	1	0	0	0	0	0	0.8
391	54	0	1	0	0	33.7	62	18	87.6667	127	68		11	4	1	6	N	50	82.48	12				0	0	0		1	0	1	1	1	1	1	1.29
392	40	0	1	0	0	37.2	117	19	95.6667	129	79		15	4	5	6	N	5		258			82	1	0	0		1	1	0	1	0	0	1	2.03
393	49	1	0	0	0	35.7	90	20	93	109	85		15	4	5	6	N	50	10	34				0	0	0		1	0	1	1	1	1	1	1.34
394	59	1	0	0	0	35.4	124	20	115	153	96	100	15	4	5	6	N	50	10	18				0	0	0		0	1	1	1	1	1	1	1.35
395	43	0	0	0	0	36.4	85	18	120	172	94		15	4	5	6		5	0.05	340				0	0	0		1	1	0	0	0	0	0	0.9
396	75	0	1	0	0	37.5	99	28	#NULL!	#NULL!	#NULL!		5	2	1	2	N	50	10	5				0	0	0		0	0	0	1	1	1	1	2.49
397	78	1	1	0	0	35.7	72	20	98.6667	138	79	95	15	4	5	6	N	50	10	92	Oxygen therapy-nasal Cannula 3 L/M	97	79	1	1	0		1	1	1	1	0	1	1	5.34
398	39	1	1	0	0	37.1	110	20	103.333	130	90	92	15	4	5	6	N	50	0.57	432				0	0	0		1	1	1	0	0	0	0	0.48
399	58	1	1	0	0	35.5	94	34	107.667	163	80	97	9	3	1	5	N	50	10	17				0	0	1	50	1	1	0	1	1	1	1	1.04	1
400	27	1	1	0	0	36.8	95	20	126.667	220	80	100	9	3	1	5	N	50		4	Intubation	100		0	1	1		0	0	1	1	1	1	1	5.57
401	79	1	0	0	0	36	88	18	102.333	117	95	95	3	1	1	1	N	50	10	21	Intubation	90		0	1	1		1	1	1	1	1	1	1	1.8
402	59	1	0	0	0	35.8	72	19	113.667	179	81	95	15	4	5	6	N	50		10				0	0	0		0	0	1	1	1	1	1	2.33
403	41	1	0	0	0	35.6	68	20	129	165	111		14	4	4	6	N	50	10	10				0	0	0		0	1	1	1	1	1	1	1.26
404	51	0	1	0	0	36.2	100	23	127.333	142	120	98	11	4	1	6	N	50	1.07	652	Oxygen therapy-nasal Cannula 3 L/M	99		1	1	0		0	1	1	0	0	0	0	0.81
405	44	1	0	0	0	35.6	92	20	98	120	87	97	15	4	5	6	N	25		19	Oxygen therapy-nasal Cannula 3 L/M	76		1	0	0		1	0	1	1	1	1	1	1.32
406	40	1	0	0	0	36.7	83	17	128.333	167	109	100	15	4	5	6	N	50	10	8				0	0	0		1	0	0	1	1	1	1	2.53
407	82	1	0	0	0	35.9	123	21	117.333	152	100		10	4	1	5		50	10	14				0	0	0		1	0	1	1	1	1	1	1.5
408	64	1	1	0	0	36.6	101	20	80.3333	99	71		15	4	5	6	N	50		90			95	1	1	1	100	1	0	1	1	0	1	1	1.41	1
409	38	1	0	0	0	36.6	103	19	97	139	76		15	4	5	6		50	0.32	753				1	0	0		1	1	1	1	0	0	0	0.5
410	31	1	0	0	0	37	97	17	102.333	143	82		15	4	5	6		5		1102				0	0	0		1	1	1	0	0	0	0	4.6
411	40	1	0	0	0	36.2	87	20	98.3333	121	87		15	4	5	6		50	8.4	55				0	0	0		1	0	1	1	1	1	1	3.7
412	65	1	1	0	0	36.5	109	20	89.3333	112	78	98	15	4	5	6	N	50	10	985			89	1	0	1	60	1	1	1	1	0	0	0	1.6	1
413	35	1	0	0	0	36	94	20	114	160	91		15	4	5	6		50	1.59	287				0	0	0		0	0	0	0	0	0	0	1
414	70	1	0	0	0	35.1	89	18	87.3333	136	63	91	14	3	5	6	N	50	33.8	16				0	0	0		1	0	1	1	1	1	1	2.1
415	74	1	0	0	0	36.2	101	18	111.333	142	96		15	4	5	6	N	50	0.47	35				0	0	0		1	0	1	1	1	1	1	1.06
416	62	1	0	0	0	35.7	83	16	99.3333	156	71		15	4	5	6	N	50	14	10				0	0	0		1	1	1	1	1	1	1	1.67
